# Supplementary material for: A genetic screen in Drosophila uncovers a role for senseless-2 in surface glia in the peripheral nervous system to regulate CNS morphology
Source: G3 (Bethesda). 2024 Jul 12;14(9):jkae152. doi: 10.1093/g3journal/jkae152 (PMC11373656; doi:10.1093/g3journal/jkae152)
Supplement: jkae152_Supplementary_Data [file jkae152_supplementary_data.zip]

Archive with 2 entries (2 files):
- File_S1_G3-2024-405157.docx
- File_S2_G3-2024-405157.xlsx
