# Supplementary material for: A genetic screen in Drosophila uncovers a role for senseless-2 in surface glia in the peripheral nervous system to regulate CNS morphology
Source: G3 (Bethesda). 2024 Jul 12;14(9):jkae152. doi: 10.1093/g3journal/jkae152 (PMC11373656; doi:10.1093/g3journal/jkae152)
Supplement: jkae152_Supplementary_Data [file jkae152_supplementary_data.zip › File_S2_G3-2024-405157.xlsx]

## Sheet: Sheet1
Data type	Experimental species	Symbol/name used in publication	Source – public	Source – published	Source – unpublished	Identifiers	New reagent	Comments
Data type (mandatory) Duplicate rows as needed. Order is flexible, but row titles must be preserved.	Experimental species (mandatory, "NA" okay)	Symbol/name used in publication (mandatory)	Source – public [stock center; company, data repository] (one of D,E,F mandatory)	Source -- published [PMID or 'this paper'] (one of D,E,F mandatory)	Source – unpublished [description, incl. lab of origin] (one of D,E,F mandatory)	Identifiers [format as ID_source:identifier] Separate multiple entries with semi-colon, space	New reagent (mandatory for new entities) Description, progenitor(s)	Comments (optional) Genotypes, purpose of reagent, additional information
Genetic Fly strains	Drosophila	M{3xP3-RFP.attP}ZH-51D	Public: Bloomington Stock Center (BDSC)			Derived from BDSC #24483		Wildtype. Control for 3xP3 background.
Genetic Fly strains	Drosophila	w[1118]; P{y[+mDint2] w[BR.E.BR]=SUPor-P}KG07698/CyO (Genetic map position: 2-13)	Public: BDSC			BDSC #15116		Used for genetic mapping of singleton mutations
Genetic Fly strains	Drosophila	y[1] w[67c23]; P{y[+mDint2] w[BR.E.BR]=SUPor-P}grp[KG08033] (Genetic map position: 2-52)	Public: BDSC			BDSC #14931		Used for genetic mapping of singleton mutations
Genetic Fly strains	Drosophila	y[1] w[67c23]; P{y[+mDint2] w[BR.E.BR]=SUPor-P}whd[KG01596] (Genetic map position: 2-62)	Public: BDSC			BDSC #13731		Used for genetic mapping of singleton mutations
Genetic Fly strains	Drosophila	y[1] w[67c23]; P{y[+mDint2] w[BR.E.BR]=SUPor-P}KG07930 (Genetic map position: 2-86)	Public: BDSC			BDSC #14672		Used for genetic mapping of singleton mutations
Genetic Fly strains	Drosophila	w[*]; P{y[+t7.7] w[+mC]=10XUAS-IVS-myr::GFP}attP2	Public: BDSC			BDSC #32197		Membrane targeted GFP
Genetic Fly strains	Drosophila	LanB1KG03456/CyO	Public: BDSC			BDSC #13907
Genetic Fly strains	Drosophila	Df(2L)BSC172/CyO	Public: BDSC			BDSC #9605		Small deficiency that removes viking and Col4a1
Genetic Fly strains	Drosophila	dia[5]/CyO	Public: BDSC			BDSC #9138		Failed to complement diajs1
Genetic Fly strains	Drosophila	Df(2R)ED1315	Public: BDSC			BDSC #9269		Uncovers dia gene
Genetic Fly strains	Drosophila	Df(2L)BSC6/CyO	Public: BDSC			BDSC #6338		Failed to complement Tango1js1
Genetic Fly strains	Drosophila	Df(2L)BSC188/CyO	Public: BDSC			BDSC #9615		Failed to complement Tango1js1
Genetic Fly strains	Drosophila	l(2)lgl4/CyO	Public: BDSC			BDSC #36289		Failed to complement l(2)lgljs1
Genetic Fly strains
Genetic Fly strains	Drosophila	Df(2L)ED50001/CyO	Public: BDSC			BDSC #24626		Failed to complement l(2)lgljs1
Genetic Fly strains	Drosophila	worniu1/CyO	Public: BDSC			BDSC #3155		Failed to complement worjs1
Genetic Fly strains	Drosophila	worniu2/CyO	Public: BDSC			BDSC #25170		Failed to complement worjs1
Genetic Fly strains
	Drosophila	Df(2L)Exel8034	Public: BDSC			BDSC #7830		Uncovers worniu gene
Genetic Fly strains	Drosophila	Df(2L)DPvf2-3/CyO		Published		Parsons and Foley, 2013		Failed to complement Pvf3js1
Genetic Fly strains	Drosophila	Pvf3[MI04168]/CyO	Public: BDSC			BDSC #37270		Failed to complement Pvf3js1
Genetic Fly strains	Drosophila	Df(2R)BSC331	Public: BDSC			BDSC #24356		Uncovers dark gene
Genetic Fly strains	Drosophila	Df(2R)BSC279	Public: BDSC			BDSC #23664		Uncovers Rme-8 gene
Genetic Fly strains	Drosophila	Df(2L)ED334	Public: BDSC			BDSC #9343		Uncovers CG9171
Genetic Fly strains	Drosophila	Df(2L)BSC204	Public: BDSC			BDSC #9631		Uncovers dC1GalTA
Genetic Fly strains	Drosophila	Df(2L)6569	Public: BDSC			BDSC #8940		Uncovers sens-2 gene
Genetic Fly strains	Drosophila	Df(2L)BSC291	Public: BDSC			BDSC #23676		Uncovers Pvf3 gene
Genetic Fly strains	Drosophila	Pvf3[MI15271]/CyO	Public: BDSC			BDSC #61008		Failed to complement Pvf3js1
Genetic Fly strains	Drosophila	P{EP}PpnG4259/CyO	Public: BDSC			BDSC #31782
Genetic Fly strains	Drosophila	ppnMI03189/CyO	Public: BDSC			BDSC #36216
Genetic Fly strains	Drosophila	w[1118]; P{y[+t7.7] w[+mC]=GMR78D01-GAL4}attP2	Public: BDSC			BDSC #47014		Drives GAL4 in fat body
Genetic Fly strains	Drosophila	w, hs-flp	Public: BDSC			BDSC: #6
Genetic Fly strains	Drosophila	P{w[+mC]=GAL4-Act5C(FRT.CD2).P}S, P{w[+mC]=UAS-RFP.W}3, P{w[+mC]=UAS-Ppn-RG}/TM6, Tb[1]	Public: BDSC			Derived from BDSC #30558		Line used with hs-flp to generate flp-out clones that drive ppn-RG and RFP in same cells
Genetic Fly strains	Drosophila	y[1] sc[*] v[1] sev[21]; P{y[+t7.7] v[+t1.8]=TRiP.HMS01394}attP2	Public: BDSC			BDSC #34984		UAS-sens-2-RNAi
Genetic Fly strains	Drosophila	PBac{sens-2-GFP.FPTB}VK00031	Public: BDSC			BDSC #93096		sens-2-GFP
Genetic Fly strains	Drosophila	w[1118]; P{y[+t7.7] w[+mC]=GMR54H02-GAL4}attP2	Public: BDSC			BDSC #45784		Cortex glia GMR-GAL4
Genetic Fly strains	Drosophila	w[1118]; P{y[+t7.7] w[+mC]=GMR86E01-GAL4}attP2	Public: BDSC			BDSC #45914		Astrocyte-like glia GMR-GAL4
Genetic Fly strains	Drosophila	w[1118]; P{y[+t7.7] w[+mC]=GMR56F03-GAL4}attP2	Public: BDSC			BDSC #39157		Ensheathing glia GMR-GAL4
Genetic Fly strains	Drosophila	w[1118]; P{y[+t7.7] w[+mC]=GMR54C07-GAL4}attP2	Public: BDSC			BDSC #50472		Subperineurial glia GMR-GAL4
Genetic Fly strains	Drosophila	w[1118]; P{y[+t7.7] w[+mC]=GMR85G01-GAL4}attP2	Public: BDSC			BDSC #40436		Perineurial glia GMR-GAL4
Genetic Fly strains	Drosophila	P{w[+mC]=GAL4-repo/TM6 Tb	Public: BDSC			BDSC #7415		Pan-glial driver
Genetic Fly strains	Drosophila	P{w[+mC]=GAL4-elav[C155]}	Public: BDSC			BDSC #458		Pan-neuronal driver; also expressed in glia
Genetic Fly strains	Drosophila	P{w[+mC]=GAL4-elav[C155]}; Repo-GAL80/TM6, Tb		Published: Skeath et al, 2017				Pan-neuronal driver
Genetic Fly strains	Drosophila	TI[CRIMIC.TG4.1}Rme-8CR00765-TG4.1/SM6a	Public: BDSC			BDSC #80650		T2A-GAL4 insert in Rme-8
Genetic Fly strains	Drosophila	vkg[cc00791]-GFP		Published: Buszczak et al., 2007)				viking-gfp
Genetic Fly strains	Drosophila	sens-2-GAL4		Published: This paper			New reagent (described in this paper)	Will be deposited at BDSC
Genetic Fly strains	Drosophila	UAS-sens-2		Published: This paper			New reagent (described in this paper)	Will be deposited at BDSC
antibodies	Mouse	REPO	Public: Developmental Studies Hybridoma Bank			RRID: AB_528448		labels all glia
antibodies	Rat	ELAV	Public: DSHB			RRID: AB_528218		labels all neurons
antibodies	Guinea pig	Deadpan (Dpn)		Published: Skeath et al., 2017				labels all neuroblasts
antibodies	Rabbit	Senseless-2		Published: This paper			New reagent (described in this paper)
antibodies	Rabbit	Papilin		Published: This paper			New reagent described in this paper
antibodies	Goat	Polyclonal anti0GFP Antibody Dylight™ 488 Conjugated	Public: Rockland (600-141-215)			RRID: AB_1961516
antibodies	Donkey	Cy™5 AffiniPure Donkey Anti-Rat IgG (H+L)	Public: Jackson ImmunoResearch (712-175-153)			RRID: AB_2340672
antibodies	Donkey	Cy™5 AffiniPure Donkey Anti-Mouse IgG (H+L)	Public; Jackson ImmunoResearch (715-175-151)			RRID: AB_2340820
antibodies	Donkey	Cy™5 AffiniPure Donkey Anti-Rabbit IgG (H+L)	Public: Jackson ImmunoResearch (711-175-152)			RRID: AB_2340607
antibodies	Donkey	Alexa Fluor® 488 AffiniPure™ Donkey Anti-Guinea Pig IgG (H+L)	Public: Jackson Immunoresearch (706-545-148)			RRID: AB_2340472
antibodies	Donkey	anti-Rat IgG (H+L) Highly Cross-Adsorbed Secondary Antibody, Alexa Fluor™ Plus 488	Public: Themofisher (A48269)			RRID: AB_2893137
	Donkey	anti-Rabbit IgG (H+L) Highly Cross-Adsorbed Secondary Antibody, Alexa Fluor™ Plus 488	Public: Themofisher (A32790)			RRID: AB_2762833
	Goat	anti-Mouse IgG (H+L) Highly Cross-Adsorbed Secondary Antibody, Alexa Fluor™ Plus 488	Public: Themofisher (A32723)			RRID: AB_2633275
Goat
